# Supplementary material for: The effect of white and green LED-lights on the catch efficiency of the Barents Sea snow crab (Chionoecetes opilio) pot fishery
Source: PLoS One. 2021 Oct 5;16(10):e0258272. doi: 10.1371/journal.pone.0258272 (PMC8491883; doi:10.1371/journal.pone.0258272)
Supplement: S1 File — Data for individual pots. The data consists of snow crab carapace width (mm) measurements for test and baseline pots in each of the three series. (ZIP) [file pone.0258272.s001.zip]

Archive with 487 entries (478 files):
- Supplementary information/S1, S2 Green lights/
- Supplementary information/S1, S2 Green lights/S 1 Test/
- Supplementary information/S1, S2 Green lights/S 1 Test/101.txt
- Supplementary information/S1, S2 Green lights/S 1 Test/104.txt
- Supplementary information/S1, S2 Green lights/S 1 Test/107.txt
- Supplementary information/S1, S2 Green lights/S 1 Test/110.txt
- Supplementary information/S1, S2 Green lights/S 1 Test/113.txt
- Supplementary information/S1, S2 Green lights/S 1 Test/116.txt
- Supplementary information/S1, S2 Green lights/S 1 Test/119.txt
- Supplementary information/S1, S2 Green lights/S 1 Test/122.txt
- Supplementary information/S1, S2 Green lights/S 1 Test/125.txt
- Supplementary information/S1, S2 Green lights/S 1 Test/128.txt
- Supplementary information/S1, S2 Green lights/S 1 Test/131.txt
- Supplementary information/S1, S2 Green lights/S 1 Test/134.txt
- Supplementary information/S1, S2 Green lights/S 1 Test/137.txt
- Supplementary information/S1, S2 Green lights/S 1 Test/14.txt
- Supplementary information/S1, S2 Green lights/S 1 Test/140.txt
- Supplementary information/S1, S2 Green lights/S 1 Test/143.txt
- Supplementary information/S1, S2 Green lights/S 1 Test/149.txt
- Supplementary information/S1, S2 Green lights/S 1 Test/152.txt
- Supplementary information/S1, S2 Green lights/S 1 Test/155.txt
- Supplementary information/S1, S2 Green lights/S 1 Test/158.txt
- Supplementary information/S1, S2 Green lights/S 1 Test/161.txt
- Supplementary information/S1, S2 Green lights/S 1 Test/164.txt
- Supplementary information/S1, S2 Green lights/S 1 Test/167.txt
- Supplementary information/S1, S2 Green lights/S 1 Test/17.txt
- Supplementary information/S1, S2 Green lights/S 1 Test/170.txt
- Supplementary information/S1, S2 Green lights/S 1 Test/173.txt
- Supplementary information/S1, S2 Green lights/S 1 Test/176.txt
- Supplementary information/S1, S2 Green lights/S 1 Test/179.txt
- Supplementary information/S1, S2 Green lights/S 1 Test/182.txt
- Supplementary information/S1, S2 Green lights/S 1 Test/188.txt
- Supplementary information/S1, S2 Green lights/S 1 Test/26.txt
- Supplementary information/S1, S2 Green lights/S 1 Test/32.txt
- Supplementary information/S1, S2 Green lights/S 1 Test/35.txt
- Supplementary information/S1, S2 Green lights/S 1 Test/38.txt
- Supplementary information/S1, S2 Green lights/S 1 Test/41.txt
- Supplementary information/S1, S2 Green lights/S 1 Test/44.txt
- Supplementary information/S1, S2 Green lights/S 1 Test/47.txt
- Supplementary information/S1, S2 Green lights/S 1 Test/50.txt
- Supplementary information/S1, S2 Green lights/S 1 Test/53.txt
- Supplementary information/S1, S2 Green lights/S 1 Test/56.txt
- Supplementary information/S1, S2 Green lights/S 1 Test/59.txt
- Supplementary information/S1, S2 Green lights/S 1 Test/65.txt
- Supplementary information/S1, S2 Green lights/S 1 Test/68.txt
- Supplementary information/S1, S2 Green lights/S 1 Test/71.txt
- Supplementary information/S1, S2 Green lights/S 1 Test/76.txt
- Supplementary information/S1, S2 Green lights/S 1 Test/8.txt
- Supplementary information/S1, S2 Green lights/S 1 Test/80.txt
- Supplementary information/S1, S2 Green lights/S 1 Test/83.txt
- Supplementary information/S1, S2 Green lights/S 1 Test/89.txt
- Supplementary information/S1, S2 Green lights/S 1 Test/92.txt
- Supplementary information/S1, S2 Green lights/S 1 Test/95.txt
- Supplementary information/S1, S2 Green lights/S 2 Baseline/
- Supplementary information/S1, S2 Green lights/S 2 Baseline/102.txt
- Supplementary information/S1, S2 Green lights/S 2 Baseline/103.txt
- Supplementary information/S1, S2 Green lights/S 2 Baseline/106.txt
- Supplementary information/S1, S2 Green lights/S 2 Baseline/108.txt
- Supplementary information/S1, S2 Green lights/S 2 Baseline/111.txt
- Supplementary information/S1, S2 Green lights/S 2 Baseline/112.txt
- Supplementary information/S1, S2 Green lights/S 2 Baseline/117.txt
- Supplementary information/S1, S2 Green lights/S 2 Baseline/120.txt
- Supplementary information/S1, S2 Green lights/S 2 Baseline/121.txt
- Supplementary information/S1, S2 Green lights/S 2 Baseline/123.txt
- Supplementary information/S1, S2 Green lights/S 2 Baseline/124.txt
- Supplementary information/S1, S2 Green lights/S 2 Baseline/126.txt
- Supplementary information/S1, S2 Green lights/S 2 Baseline/127.txt
- Supplementary information/S1, S2 Green lights/S 2 Baseline/129.txt
- Supplementary information/S1, S2 Green lights/S 2 Baseline/13.txt
- Supplementary information/S1, S2 Green lights/S 2 Baseline/130.txt
- Supplementary information/S1, S2 Green lights/S 2 Baseline/132.txt
- Supplementary information/S1, S2 Green lights/S 2 Baseline/133.txt
- Supplementary information/S1, S2 Green lights/S 2 Baseline/135.txt
- Supplementary information/S1, S2 Green lights/S 2 Baseline/136.txt
- Supplementary information/S1, S2 Green lights/S 2 Baseline/138.txt
- Supplementary information/S1, S2 Green lights/S 2 Baseline/139.txt
- Supplementary information/S1, S2 Green lights/S 2 Baseline/141.txt
- Supplementary information/S1, S2 Green lights/S 2 Baseline/142.txt
- Supplementary information/S1, S2 Green lights/S 2 Baseline/144.txt
- Supplementary information/S1, S2 Green lights/S 2 Baseline/145.txt
- Supplementary information/S1, S2 Green lights/S 2 Baseline/148.txt
- Supplementary information/S1, S2 Green lights/S 2 Baseline/150.txt
- Supplementary information/S1, S2 Green lights/S 2 Baseline/151.txt
- Supplementary information/S1, S2 Green lights/S 2 Baseline/154.txt
- Supplementary information/S1, S2 Green lights/S 2 Baseline/156.txt
- Supplementary information/S1, S2 Green lights/S 2 Baseline/157.txt
- Supplementary information/S1, S2 Green lights/S 2 Baseline/159.txt
- Supplementary information/S1, S2 Green lights/S 2 Baseline/16.txt
- Supplementary information/S1, S2 Green lights/S 2 Baseline/160.txt
- Supplementary information/S1, S2 Green lights/S 2 Baseline/162.txt
- Supplementary information/S1, S2 Green lights/S 2 Baseline/163.txt
- Supplementary information/S1, S2 Green lights/S 2 Baseline/165.txt
- Supplementary information/S1, S2 Green lights/S 2 Baseline/166.txt
- Supplementary information/S1, S2 Green lights/S 2 Baseline/168.txt
- Supplementary information/S1, S2 Green lights/S 2 Baseline/169.txt
- Supplementary information/S1, S2 Green lights/S 2 Baseline/171.txt
- Supplementary information/S1, S2 Green lights/S 2 Baseline/172.txt
- Supplementary information/S1, S2 Green lights/S 2 Baseline/174.txt
- Supplementary information/S1, S2 Green lights/S 2 Baseline/175.txt
- Supplementary information/S1, S2 Green lights/S 2 Baseline/177.txt
- Supplementary information/S1, S2 Green lights/S 2 Baseline/178.txt
- Supplementary information/S1, S2 Green lights/S 2 Baseline/180.txt
- Supplementary information/S1, S2 Green lights/S 2 Baseline/181.txt
- Supplementary information/S1, S2 Green lights/S 2 Baseline/183.txt
- Supplementary information/S1, S2 Green lights/S 2 Baseline/184.txt
- Supplementary information/S1, S2 Green lights/S 2 Baseline/186.txt
- Supplementary information/S1, S2 Green lights/S 2 Baseline/187.txt
- Supplementary information/S1, S2 Green lights/S 2 Baseline/189.txt
- Supplementary information/S1, S2 Green lights/S 2 Baseline/190.txt
- Supplementary information/S1, S2 Green lights/S 2 Baseline/21.txt
- Supplementary information/S1, S2 Green lights/S 2 Baseline/24.txt
- Supplementary information/S1, S2 Green lights/S 2 Baseline/37.txt
- Supplementary information/S1, S2 Green lights/S 2 Baseline/39.txt
- Supplementary information/S1, S2 Green lights/S 2 Baseline/52.txt
- Supplementary information/S1, S2 Green lights/S 2 Baseline/55.txt
- Supplementary information/S1, S2 Green lights/S 2 Baseline/57.txt
- Supplementary information/S1, S2 Green lights/S 2 Baseline/58.txt
- Supplementary information/S1, S2 Green lights/S 2 Baseline/6.txt
- Supplementary information/S1, S2 Green lights/S 2 Baseline/60.txt
- Supplementary information/S1, S2 Green lights/S 2 Baseline/64.txt
- Supplementary information/S1, S2 Green lights/S 2 Baseline/67.txt
- Supplementary information/S1, S2 Green lights/S 2 Baseline/70.txt
- Supplementary information/S1, S2 Green lights/S 2 Baseline/72.txt
- Supplementary information/S1, S2 Green lights/S 2 Baseline/75.txt
- Supplementary information/S1, S2 Green lights/S 2 Baseline/85.txt
- Supplementary information/S1, S2 Green lights/S 2 Baseline/87.txt
- Supplementary information/S1, S2 Green lights/S 2 Baseline/88.txt
- Supplementary information/S1, S2 Green lights/S 2 Baseline/90.txt
- Supplementary information/S1, S2 Green lights/S 2 Baseline/91.txt
- Supplementary information/S1, S2 Green lights/S 2 Baseline/93.txt
- Supplementary information/S1, S2 Green lights/S 2 Baseline/94.txt
- Supplementary information/S1, S2 Green lights/S 2 Baseline/96.txt
- Supplementary information/S1, S2 Green lights/S 2 Baseline/97.txt
- Supplementary information/S1, S2 Green lights/S 2 Baseline/99.txt
- Supplementary information/S3, S4 White lights 1/
- Supplementary information/S3, S4 White lights 1/S 3 Test/
- Supplementary information/S3, S4 White lights 1/S 3 Test/1.txt
- Supplementary information/S3, S4 White lights 1/S 3 Test/100.txt
- Supplementary information/S3, S4 White lights 1/S 3 Test/104.txt
- Supplementary information/S3, S4 White lights 1/S 3 Test/108.txt
- Supplementary information/S3, S4 White lights 1/S 3 Test/113.txt
- Supplementary information/S3, S4 White lights 1/S 3 Test/117.txt
- Supplementary information/S3, S4 White lights 1/S 3 Test/121.txt
- Supplementary information/S3, S4 White lights 1/S 3 Test/126.txt
- Supplementary information/S3, S4 White lights 1/S 3 Test/129.txt
- Supplementary information/S3, S4 White lights 1/S 3 Test/13.txt
- Supplementary information/S3, S4 White lights 1/S 3 Test/133.txt
- Supplementary information/S3, S4 White lights 1/S 3 Test/137.txt
- Supplementary information/S3, S4 White lights 1/S 3 Test/141.txt
- Supplementary information/S3, S4 White lights 1/S 3 Test/145.txt
- Supplementary information/S3, S4 White lights 1/S 3 Test/149.txt
- Supplementary information/S3, S4 White lights 1/S 3 Test/153.txt
- Supplementary information/S3, S4 White lights 1/S 3 Test/157.txt
- Supplementary information/S3, S4 White lights 1/S 3 Test/161.txt
- Supplementary information/S3, S4 White lights 1/S 3 Test/165.txt
- Supplementary information/S3, S4 White lights 1/S 3 Test/169.txt
- Supplementary information/S3, S4 White lights 1/S 3 Test/17.txt
- Supplementary information/S3, S4 White lights 1/S 3 Test/173.txt
- Supplementary information/S3, S4 White lights 1/S 3 Test/177.txt
- Supplementary information/S3, S4 White lights 1/S 3 Test/181.txt
- Supplementary information/S3, S4 White lights 1/S 3 Test/185.txt
- Supplementary information/S3, S4 White lights 1/S 3 Test/189.txt
- Supplementary information/S3, S4 White lights 1/S 3 Test/193.txt
- Supplementary information/S3, S4 White lights 1/S 3 Test/197.txt
- Supplementary information/S3, S4 White lights 1/S 3 Test/22.txt
- Supplementary information/S3, S4 White lights 1/S 3 Test/26.txt
- Supplementary information/S3, S4 White lights 1/S 3 Test/30.txt
- Supplementary information/S3, S4 White lights 1/S 3 Test/34.txt
- Supplementary information/S3, S4 White lights 1/S 3 Test/38.txt
- Supplementary information/S3, S4 White lights 1/S 3 Test/42.txt
- Supplementary information/S3, S4 White lights 1/S 3 Test/46.txt
- Supplementary information/S3, S4 White lights 1/S 3 Test/5.txt
- Supplementary information/S3, S4 White lights 1/S 3 Test/50.txt
- Supplementary information/S3, S4 White lights 1/S 3 Test/54.txt
- Supplementary information/S3, S4 White lights 1/S 3 Test/58.txt
- Supplementary information/S3, S4 White lights 1/S 3 Test/62.txt
- Supplementary information/S3, S4 White lights 1/S 3 Test/71.txt
- Supplementary information/S3, S4 White lights 1/S 3 Test/75.txt
- Supplementary information/S3, S4 White lights 1/S 3 Test/79.txt
- Supplementary information/S3, S4 White lights 1/S 3 Test/83.txt
- Supplementary information/S3, S4 White lights 1/S 3 Test/87.txt
- Supplementary information/S3, S4 White lights 1/S 3 Test/9.txt
- Supplementary information/S3, S4 White lights 1/S 3 Test/92.txt
- Supplementary information/S3, S4 White lights 1/S 3 Test/96.txt
- Supplementary information/S3, S4 White lights 1/S 4 Baseline/
- Supplementary information/S3, S4 White lights 1/S 4 Baseline/10.txt
- Supplementary information/S3, S4 White lights 1/S 4 Baseline/101.txt
- Supplementary information/S3, S4 White lights 1/S 4 Baseline/102.txt
- Supplementary information/S3, S4 White lights 1/S 4 Baseline/103.txt
- Supplementary information/S3, S4 White lights 1/S 4 Baseline/105.txt
- Supplementary information/S3, S4 White lights 1/S 4 Baseline/106.txt
- Supplementary information/S3, S4 White lights 1/S 4 Baseline/107.txt
- Supplementary information/S3, S4 White lights 1/S 4 Baseline/109.txt
- Supplementary information/S3, S4 White lights 1/S 4 Baseline/11.txt
- Supplementary information/S3, S4 White lights 1/S 4 Baseline/110.txt
- Supplementary information/S3, S4 White lights 1/S 4 Baseline/111.txt
- Supplementary information/S3, S4 White lights 1/S 4 Baseline/112.txt
- Supplementary information/S3, S4 White lights 1/S 4 Baseline/114.txt
- Supplementary information/S3, S4 White lights 1/S 4 Baseline/115.txt
- Supplementary information/S3, S4 White lights 1/S 4 Baseline/116.txt
- Supplementary information/S3, S4 White lights 1/S 4 Baseline/118.txt
- Supplementary information/S3, S4 White lights 1/S 4 Baseline/119.txt
- Supplementary information/S3, S4 White lights 1/S 4 Baseline/12.txt
- Supplementary information/S3, S4 White lights 1/S 4 Baseline/120.txt
- Supplementary information/S3, S4 White lights 1/S 4 Baseline/122.txt
- Supplementary information/S3, S4 White lights 1/S 4 Baseline/123.txt
- Supplementary information/S3, S4 White lights 1/S 4 Baseline/124.txt
- Supplementary information/S3, S4 White lights 1/S 4 Baseline/125.txt
- Supplementary information/S3, S4 White lights 1/S 4 Baseline/127.txt
- Supplementary information/S3, S4 White lights 1/S 4 Baseline/128.txt
- Supplementary information/S3, S4 White lights 1/S 4 Baseline/130.txt
- Supplementary information/S3, S4 White lights 1/S 4 Baseline/131.txt
- Supplementary information/S3, S4 White lights 1/S 4 Baseline/132.txt
- Supplementary information/S3, S4 White lights 1/S 4 Baseline/134.txt
- Supplementary information/S3, S4 White lights 1/S 4 Baseline/135.txt
- Supplementary information/S3, S4 White lights 1/S 4 Baseline/138.txt
- Supplementary information/S3, S4 White lights 1/S 4 Baseline/139.txt
- Supplementary information/S3, S4 White lights 1/S 4 Baseline/14.txt
- Supplementary information/S3, S4 White lights 1/S 4 Baseline/140.txt
- Supplementary information/S3, S4 White lights 1/S 4 Baseline/142.txt
- Supplementary information/S3, S4 White lights 1/S 4 Baseline/143.txt
- Supplementary information/S3, S4 White lights 1/S 4 Baseline/144.txt
- Supplementary information/S3, S4 White lights 1/S 4 Baseline/147.txt
- Supplementary information/S3, S4 White lights 1/S 4 Baseline/148.txt
- Supplementary information/S3, S4 White lights 1/S 4 Baseline/15.txt
- Supplementary information/S3, S4 White lights 1/S 4 Baseline/150.txt
- Supplementary information/S3, S4 White lights 1/S 4 Baseline/151.txt
- Supplementary information/S3, S4 White lights 1/S 4 Baseline/152.txt
- Supplementary information/S3, S4 White lights 1/S 4 Baseline/154.txt
- Supplementary information/S3, S4 White lights 1/S 4 Baseline/155.txt
- Supplementary information/S3, S4 White lights 1/S 4 Baseline/156.txt
- Supplementary information/S3, S4 White lights 1/S 4 Baseline/158.txt
- Supplementary information/S3, S4 White lights 1/S 4 Baseline/159.txt
- Supplementary information/S3, S4 White lights 1/S 4 Baseline/16.txt
- Supplementary information/S3, S4 White lights 1/S 4 Baseline/160.txt
- Supplementary information/S3, S4 White lights 1/S 4 Baseline/162.txt
- Supplementary information/S3, S4 White lights 1/S 4 Baseline/164.txt
- Supplementary information/S3, S4 White lights 1/S 4 Baseline/166.txt
- Supplementary information/S3, S4 White lights 1/S 4 Baseline/167.txt
- Supplementary information/S3, S4 White lights 1/S 4 Baseline/168.txt
- Supplementary information/S3, S4 White lights 1/S 4 Baseline/170.txt
- Supplementary information/S3, S4 White lights 1/S 4 Baseline/171.txt
- Supplementary information/S3, S4 White lights 1/S 4 Baseline/172.txt
- Supplementary information/S3, S4 White lights 1/S 4 Baseline/175.txt
- Supplementary information/S3, S4 White lights 1/S 4 Baseline/176.txt
- Supplementary information/S3, S4 White lights 1/S 4 Baseline/178.txt
- Supplementary information/S3, S4 White lights 1/S 4 Baseline/179.txt
- Supplementary information/S3, S4 White lights 1/S 4 Baseline/18.txt
- Supplementary information/S3, S4 White lights 1/S 4 Baseline/180.txt
- Supplementary information/S3, S4 White lights 1/S 4 Baseline/182.txt
- Supplementary information/S3, S4 White lights 1/S 4 Baseline/183.txt
- Supplementary information/S3, S4 White lights 1/S 4 Baseline/184.txt
- Supplementary information/S3, S4 White lights 1/S 4 Baseline/186.txt
- Supplementary information/S3, S4 White lights 1/S 4 Baseline/187.txt
- Supplementary information/S3, S4 White lights 1/S 4 Baseline/188.txt
- Supplementary information/S3, S4 White lights 1/S 4 Baseline/19.txt
- Supplementary information/S3, S4 White lights 1/S 4 Baseline/190.txt
- Supplementary information/S3, S4 White lights 1/S 4 Baseline/191.txt
- Supplementary information/S3, S4 White lights 1/S 4 Baseline/192.txt
- Supplementary information/S3, S4 White lights 1/S 4 Baseline/194.txt
- Supplementary information/S3, S4 White lights 1/S 4 Baseline/195.txt
- Supplementary information/S3, S4 White lights 1/S 4 Baseline/196.txt
- Supplementary information/S3, S4 White lights 1/S 4 Baseline/198.txt
- Supplementary information/S3, S4 White lights 1/S 4 Baseline/199.txt
- Supplementary information/S3, S4 White lights 1/S 4 Baseline/20.txt
- Supplementary information/S3, S4 White lights 1/S 4 Baseline/21.txt
- Supplementary information/S3, S4 White lights 1/S 4 Baseline/24.txt
- Supplementary information/S3, S4 White lights 1/S 4 Baseline/27.txt
- Supplementary information/S3, S4 White lights 1/S 4 Baseline/28.txt
- Supplementary information/S3, S4 White lights 1/S 4 Baseline/29.txt
- Supplementary information/S3, S4 White lights 1/S 4 Baseline/3.txt
- Supplementary information/S3, S4 White lights 1/S 4 Baseline/31.txt
- Supplementary information/S3, S4 White lights 1/S 4 Baseline/35.txt
- Supplementary information/S3, S4 White lights 1/S 4 Baseline/37.txt
- Supplementary information/S3, S4 White lights 1/S 4 Baseline/4.txt
- Supplementary information/S3, S4 White lights 1/S 4 Baseline/40.txt
- Supplementary information/S3, S4 White lights 1/S 4 Baseline/41.txt
- Supplementary information/S3, S4 White lights 1/S 4 Baseline/44.txt
- Supplementary information/S3, S4 White lights 1/S 4 Baseline/47.txt
- Supplementary information/S3, S4 White lights 1/S 4 Baseline/49.txt
- Supplementary information/S3, S4 White lights 1/S 4 Baseline/52.txt
- Supplementary information/S3, S4 White lights 1/S 4 Baseline/53.txt
- Supplementary information/S3, S4 White lights 1/S 4 Baseline/55.txt
- Supplementary information/S3, S4 White lights 1/S 4 Baseline/56.txt
- Supplementary information/S3, S4 White lights 1/S 4 Baseline/6.txt
- Supplementary information/S3, S4 White lights 1/S 4 Baseline/60.txt
- Supplementary information/S3, S4 White lights 1/S 4 Baseline/61.txt
- Supplementary information/S3, S4 White lights 1/S 4 Baseline/63.txt
- Supplementary information/S3, S4 White lights 1/S 4 Baseline/65.txt
- Supplementary information/S3, S4 White lights 1/S 4 Baseline/67.txt
- Supplementary information/S3, S4 White lights 1/S 4 Baseline/68.txt
- Supplementary information/S3, S4 White lights 1/S 4 Baseline/69.txt
- Supplementary information/S3, S4 White lights 1/S 4 Baseline/73.txt
- Supplementary information/S3, S4 White lights 1/S 4 Baseline/74.txt
- Supplementary information/S3, S4 White lights 1/S 4 Baseline/77.txt
- Supplementary information/S3, S4 White lights 1/S 4 Baseline/78.txt
- Supplementary information/S3, S4 White lights 1/S 4 Baseline/8.txt
- Supplementary information/S3, S4 White lights 1/S 4 Baseline/80.txt
- Supplementary information/S3, S4 White lights 1/S 4 Baseline/81.txt
- Supplementary information/S3, S4 White lights 1/S 4 Baseline/82.txt
[truncated: 187 more entries]
