# Supplementary material for: The effect of white and green LED-lights on the catch efficiency of the Barents Sea snow crab (Chionoecetes opilio) pot fishery
Source: PLoS One. 2021 Oct 5;16(10):e0258272. doi: 10.1371/journal.pone.0258272 (PMC8491883; doi:10.1371/journal.pone.0258272)
Supplement: S1 File — Data for individual pots. The data consists of snow crab carapace width (mm) measurements for test and baseline pots in each of the three series. (ZIP) [file pone.0258272.s001.zip › Supplementary information/S1, S2 Green lights/S 1 Test/170.txt]

    LENGTH    TEST1    TEST2
    90.50    1    0
    94.50    1    0
    97.50    1    0
    105.50    1    0
    106.50    2    0
    107.50    1    0
    110.50    1    0
    111.50    1    0
    112.50    1    0
    113.50    1    0
    115.50    1    0
    129.50    1    0
SPECIES    Snow crab
