# Supplementary material for: The effect of white and green LED-lights on the catch efficiency of the Barents Sea snow crab (Chionoecetes opilio) pot fishery
Source: PLoS One. 2021 Oct 5;16(10):e0258272. doi: 10.1371/journal.pone.0258272 (PMC8491883; doi:10.1371/journal.pone.0258272)
Supplement: S1 File — Data for individual pots. The data consists of snow crab carapace width (mm) measurements for test and baseline pots in each of the three series. (ZIP) [file pone.0258272.s001.zip › Supplementary information/S1, S2 Green lights/S 2 Baseline/6.txt]

    LENGTH    TEST1    TEST2
    91.50    0    2
    92.50    0    1
    96.50    0    1
    99.50    0    3
    101.50    0    2
    104.50    0    1
    105.50    0    1
    106.50    0    1
    108.50    0    1
    109.50    0    1
    111.50    0    1
    112.50    0    1
    113.50    0    1
    115.50    0    2
    118.50    0    1
    121.50    0    1
    124.50    0    2
    125.50    0    1
    126.50    0    1
    132.50    0    1
SPECIES    Snpw crab
